# Supplementary material for: The influence of a short-term gluten-free diet on the human gut microbiome
Source: Genome Med. 2016 Apr 21;8:45. doi: 10.1186/s13073-016-0295-y (PMC4841035; doi:10.1186/s13073-016-0295-y)
Supplement: Additional file 2: Table S1. — Results macronutrient intake per participant. (XLSX 13 kb) [file 13073_2016_295_MOESM2_ESM.xlsx]

## Sheet: Diet data
ID	GFD_mean_energy	GFD_SD_energy	GFD_mean_protein	GFD_SD_protein	GFD_mean_carbs	GFD_SD_carbs	GFD_mean_fat	GFD_SD_fat	Normal_mean_energy	Normal_SD_energy	Normal_mean_protein	Normal_SD_protein	Normal_mean_carbs	Normal_SD_carbs	Normal_mean_fat	Normal_SD_fat
1	1467.43	521.169	61.95	19.8677	131.508	41.6093	61.7	25.4223	2077.8	542.212	105.943	37.3076	177.022	56.1304	106.537	22.6139
3	1559.78	145.925	73.9779	8.753	136.498	40.9459	72.5853	6.78578	1455.97	83.8403	82.8533	0.65041	131.137	4.98784	66.2433	8.00968
4	1374.13	256.887	61.1967	28.0569	194.137	64.3401	39.706	27.2646	1011.05	34.6482	49.85	2.47487	139.7	19.0919	28.55	3.88909
5	2116.52	266.711	109.808	4.73116	262.313	44.3448	83.77	2.49419	2149.56	489.488	76.8933	16.5387	254.313	30.5731	87.3	31.5918
6	1612.09	400.59	52.7585	29.6979	233.338	53.8573	47.6742	22.5102	1796.5	572.223	67.0008	32.797	263.133	50.902	47.49	20.9456
7	1215.15	320.397	65.079	39.1808	223.497	53.4876	33.078	7.47488	1518.96	210.519	65.8433	13.8138	183.588	80.1373	60.9333	44.2701
8	1098.97	652.766	72.275	43.7346	162.225	98.2525	19.075	11.9147	1873.71	193.544	97.63	17.1136	281.627	40.1068	38.89	6.49764
10	1493.5	469.955	72.9742	37.6914	164.372	79.9706	51.6458	13.2232	1393.94	566.617	58.6383	16.0857	98.5883	33.7729	56.2317	51.5227
11	2283.26	163.76	105.005	11.7332	236.466	28.9735	87.1529	27.3677	2063.97	89.4741	95.3267	8.87658	228.897	24.0658	84.1467	12.0814
13	2087.33	270.1	81.3879	7.86296	275.454	28.8696	86.1014	19.3314	2576.9	597.82	111.709	18.2404	306.462	91.296	102.977	20.8949
14	1709.44	333.926	63.6433	10.4151	191.71	85.0416	62.8533	18.4373	1442.46	70.8324	63.27	5.59904	177.667	27.0672	49.74	6.46346
16	1092.47	135.329	80.5867	21.7171	64.1	25.4576	47.9733	15.7666
17	1253.66	273.229	48.8817	3.5995	177.605	32.2466	38.6233	14.7169	1075.03	18.789	55.395	21.432	129.515	16.3017	30.178	3.43646
18	1733.76	480.978	72.01	28.6192	226.437	130.388	68.4227	20.2733	2015.01	608.99	80.9133	29.4555	189.087	53.2709	80.4267	35.6672
23	1981.77	526.691	69.3233	19.2156	273.92	79.2363	71.156	18.4587	2171.76	258.396	73.2717	7.27096	258.935	43.5563	97.69	8.49243
Group (n=15)	1605.28	378.408	72.7238	16.7438	196.905	59.2105	58.1011	20.5793
Group (n=14 (without ID16))*	1641.91	364.051	72.1621	17.2286	206.391	48.1866	58.8246	21.1573	1758.76	453.768	77.467	19.2521	201.405	64.605	66.9524	26.5185
Group (n=12 (without ID4, ID8 and ID16))**	1709.47	343.996	73.0665	18.4111	211.093	50.2893	63.7302	18.0527	1811.49	433.917	78.0882	18.2021	199.862	63.2368	72.4911	24.3304
* ID16 only diet record for GFD
** ID4 only 2 days Normal, ID8 only 2 days GFD
