# Supplementary material for: The influence of a short-term gluten-free diet on the human gut microbiome
Source: Genome Med. 2016 Apr 21;8:45. doi: 10.1186/s13073-016-0295-y (PMC4841035; doi:10.1186/s13073-016-0295-y)
Supplement: Additional file 5: Table S2. — Relation of smoking and microbiome composition. (XLSX 9 kb) [file 13073_2016_295_MOESM5_ESM.xlsx]

## Sheet: all_GFD_TaxMan25MM_otu_table_F_
Feature	Value	Coefficient	N	N not 0	P-value	Q-value
k__Bacteria|p__Bacteroidetes|c__Bacteroidia|o__Bacteroidales|f__Odoribacteraceae|g__Butyricimonas	SmokingStatus:Yes	-0.0337746	155	118	4.98306e-05	0.00533187
k__Bacteria|p__Proteobacteria|c__Betaproteobacteria|o__Burkholderiales|f__Oxalobacteraceae|g__Oxalobacter|s__formigenes	SmokingStatus:Yes	-0.0216116	155	99	0.000406975	0.0211015
k__Bacteria|p__Firmicutes|c__Clostridia|o__SHA-98|365762	SmokingStatus:Yes	-0.0127837	155	62	0.000620528	0.0211015
k__Bacteria|p__Proteobacteria|c__Alphaproteobacteria|o__RF32	SmokingStatus:Yes	-0.0649629	155	116	0.000796172	0.0211015
k__Bacteria|p__Bacteroidetes|c__Bacteroidia|o__Bacteroidales|f__Barnesiellaceae	SmokingStatus:Yes	-0.0863891	155	143	0.00098605	0.0211015
